# Supplementary material for: Exploring the Indoor Plant–People Relationship Through Qualitative Responses
Source: Plant Environ Interact. 2024 Dec 29;5(6):e70025. doi: 10.1002/pei3.70025 (PMC11683047; doi:10.1002/pei3.70025)
Supplement: Supplementary file 1 — Data S1. [file PEI3-5-e70025-s001.xlsx]

## Sheet: Sheet1
Are you 18 years or older?	Please specify your gender:	Please specify your age:	Did you have indoor plants in your home during 2020?	How many indoor plants did you have in your home?	What species of indoor plants did you have in the home (if known)?	Did you have your indoor plants in your (please specify all that apply):								What benefits do you experience from having indoor plants inside your house?	Describe your relationship with your indoor plants (i.e., How do you feel after you have watered/fed them? How do you feel when one dies? The relationship between the amount of time you view/interact with the plants. No relationship/no plant.)
Response	Open-Ended Response	Open-Ended Response	Response	Open-Ended Response	Open-Ended Response	Kitchen	Living room	Lounge room	Bedroom	Bathroom	Home office	Dining room	Other (please specify)	Open-Ended Response	Open-Ended Response
1	Female	34	1	30	Oh lordy, I have a lot. Yucca. Calathea. Pepperoni. Covenanted. Lucky bamboo. Spiderwort. Devils ivy. Monstera. Zanzibar gem. Pilea.	1	2	3	4	5	6	7		Feels as if house is fresher. Improves decor.	Enjoy seeing them thrive. Upset when one dies but tend to go and buy another one quite quickly. Don't tend to interact with them. Just enjoy having them around me.
1	Female	34	1	60	Too many to name! But some include, porthos, monsterea, calathea, various succulents, peperomioides	1	2	3	4	5		7		Cleaner air, looking at them makes me feel calmer.	I feel stressed and disappointed when they are unwell/die. But I love looking at them when they are well and get very excited when they grow a new leaf or flower.
1	Female	27	1	20	Peace Lilly, philodendrons, many different succulents, various ferns, various ivy species, various palm species	1	2	3	4	5	6	7		Feeling like I am caring for something other than myself; joy of watching life grow; fulfilment of growth; happiness due to green spaces in my home.	Extreme gratification. Who needs kids, when you have plants?! You care for them and watch them grow, without crying, poo, sleepless nights etc.
1	Male	26	1	7	Ferns & bonzai	1	2		4	5				Calming effect Deep rootedness in life experience Colour Something to take care of	Feel satisfied after watering/feeding Feel bad when they die Enjoy spending time with them
1	Male	24	1	10	Philodendron, peace lily, umbrella plant, Zanzibar gem, tall succulent	1	2	3						Seeing green/life lifts the mood, probably bit more oxygen at a guess, it’s therapeutic planting in pots and arranging plants around house, sense of accomplishment and pride, watering helps keep the routine for general responsibilities	Feel like I’m on top of things when keeping them watered, feel ashamed/ it’s my own fault if they die and internalise it
1	Male	45	1	13	monsteria, fiddle-leaf fig, palm, spider plant, hoya, devils ivy, mother in laws tongue, and some others		2	3	4	5		7	laundry	Wellbeing, perhaps through aesthetic or calming effect, plus knowing that indoor plants are supposed to improve air quality	Feel good to water them, slightly sad if one dies but don't really mind that much, just replace it
1	Female	29	1	12	Many calatheas, a fiddle leaf fig, a few devils ivy, a hoya, a mother in law's tongue, and a Chinese evergreen	1	2	3	4		6	7		They look beautiful, clean the air, give a sense of purpose to look after, very exciting when new leaves pop up	I really enjoy the process of moving them all into the bathroom to water them, but the house looks so bare and sad until they get put back. I like the mindfulness of cleaning their leaves, not many of my plants have died but I don't think I would be too upset (that's the circle of life).
1	Female	27	1	4	Lily. Mother in law.				4					Water. I know they need care like me. Makes me open windows up.	They are apart of me. Look after them.
1	Woman	22	1	8	Devils ivy, monsters, cactus, succulents, fig lead tree, mint	1			4					They make the home look brighter and feel comforting. They are beautiful. It’s rewarding to look after them and watch them grow.	I really love my plants and do my best to make sure they are healthy. I feel bad if they did.
1	woman	30	1	3	Green flower, prickly pear, rich bamboo		2	3				7		Good for physical and mental health	I feel after you have watered
1	Male	41	1	5	cactus mainly	1								good distraction	Felt bad when one died, but mainly happy to see them
1	Female	20	1	2	Fiddle leaf fig and succulent garden				4					They are naturally vibrant and create a sense of peacefulness in their natural beauty	I love my plant. Bought it small to help it grow into a large plant
1	Female	22	1	20	Red anthurium, croton, monstera deliciosa, Indian rope, fiddle leaf fig, syngonium, aglaonema, cyclomen, succulents, cacti, devil ivy, mini monstera, others	1			4					Make me feel peaceful, help mental health by caring for them, add life to the space	I love my plants very much and pride myself of caring for them. I love to water them and occasionally talk to them in a positive way to help them grow. I am very upset when one dies and put in extra effort when I notice one is looking sad
1	Female	55	1	3	Happy Plant	1						7		Peace	Watered/cared for Dies/ upset Daily checking in / happy its doing well
1	Female	32	1	2	Succulent	1								Something nice to look at every now and then	Spend minimal time with the plants but do get a sense of accomplishment when I water them and notice their growth
1	Female	22	1	10	Peace lily, succulents, mother in laws tongue	1	2	3	4	5		7		Brightens the space, something to look after	Felt disappointed when they died
1	Male	26	1	5	No idea, green ones		2							Ants inside the house	Annoyed when it dies
1	Male	56	1	4	bamboo, spider plant and cyclamens		2							aesthetic	No real relationship
1	Female	34	1	6	Various	1	2	3	4	5	6			Clean air, connection to nature, love	Responsibility to look after I.e., purpose
1	Male	48	1	9	Various	1	2		4	5		7		Calm, happy, nature inside the house.	I love plants. I speak to them daily and make sure they are clean of dust and well fed.
1	male	69	1	2		1	2							ambience	n/a
1	Female	40	1	3	succulent	1				5	6			Calming	I re-potted them as they out grew their original pots. One looked like it was struggling but is now doing really well. Makes me feel happy to see it doing so well
1	Female	29	1	87	Aroids (monstera, pothos, philodendron, syngoniums), Ficus, Ferns, Cacti, Succulents, Sansevierias, Begonias, Peperomias, Pileas, Hoyas, Marimo moss balls, Tillandsias	1	2	3	4	5	6	7		Visual interest in surroundings. Improved mood, particularly happiness and/or feelings of calmness. Sense of aesthetic intimacy with partner. Also, part of a morning ritual to go check the plants, water, care for (propagate) which helps with structuring my day and setting a mindful state.	I love my plants! I always feel happy and calm when watering them/fertilizing them. I feel super excited whenever they put out a new leaf, or roots when propagating them. At times I can feel disheartened or annoyed when they die or have pests. I have them in almost every room of the house, so I spend a lot of time viewing them and/or caring for them.
1	F	50	1	7	Succulents, Peace Lily, Fern		2				6			A brighter, happier space from having something living to look at rather than an object.	I feel devastated when one dies, and happy when a droopy plant perks up after watering.
1	Female	30	1	15	Pothos, fern, fig, chain of pearls, pilea, succulent		2	3	4		6		balcony	Made the space look nice, had something to care for, gave me something to do, learned new skills like propogating, though i wasnt very successful. Actually helped me track my mood as the plants started to deteriorate at times was a signal that my mood was also deteriorating and i should try to reach out to family and friends.	I felt better after caring for them. I would interact with them almost on a daily basis. I enjoyed seeing their progress
1	MAN	34	1	5	Monstera，Qin Yerong ，The Bird Paradise，Areca Palm and more.		2	3			6			I feel very happy when I see green plants, which can effectively relieve my fatigue and bring me fresh air.	Ok，I think we are living in an environment, I am responsible for taking care of it, he is responsible for purifying the indoor air, we need each other When it dies I will be sad, because I did not take good care of it, I'll buy new plants to replace it
1	Female	28	1	5	Fiddle leaf, monstera, succulent			3		5		7		Filled empty spaces. Freshened up the rooms	Definitely get excited when one grows a new leaf.
1	female	34	1	20	peace lily, small parlor palm, weeping fig, succulents, senecio peregrinus, rosemary, mother-in-laws tongue, various seedlings for the garden, Devils Ivy, String of pearls, Epipemnum, Philodendron	1	2		4					I feel a sense of contentment when I look at them. They are more effective than artworks at creating calm, maybe placebo but they seem to make the air seem 'fresher'	I like to spray them though it is often rushed, i like to get my kids involved if I can. I feel terrible if ones dies, I feel as though I have let it down and generally bury it in the garden just in case it managed to sprout back. I tend to spend a lot more time in the rooms with plants and don't like the rooms without them. For example, my partners preferred lounging room has no plants and is a …
1	Female	52	1	30	Devils ivy, rubber plant, aloe, succulents, sanservia		2							Something nice to look at, satisfaction of keeping them alive and flourishing, oxygen benefits	I don’t like to spend a lot of time looking after them but do feel disappointed if one of them is not doing well. I get satisfaction from just looking at healthy plants
1	Female	35	1	3	peace lily, rubber tree, and unknown 3rd		2							calmer atmosphere in the home	i've not really thought about this before - my relationship with plants has been tenuous over the years as i don't seem to be able to keep them alive. It's a satisfying feeling when they're revived and/or thriving.
1	female	18	1	6	monstera and fiddle leaf		2		4			7		purpose and improved mental health from looking after living things	Improves mood and sense of accomplishment after watering and giving sunlight.
1	Male	63	1	7	Lillies, orchids, ferns	1	2					7		Zen feeling and life	I pray with them and feel at peace for that moment
1	Female	50	1	6	No idea	1	2	3		5	6			Softens the edges Watching them grow Contrast Feeling of balance	Peaceful when I nourish Disappointed when they die
1	female	22	1	5		1	2	3	4					its fun to water the plant and have something to take care of but my plant is now dying	my first plant i got i loved but it died straight away and this plant i do like but i always think if i think about it to much it will die
1	Female	31	1	12	Devils ivy, philodendrons, succulents, ficus	1	2		4	5		7		Aesthetic, hobby, air quality	I enjoy looking after them. It's calming. I get sad when one dies.
1	female	61	1	1	bromeliad	1								aesthetics	I have a good relationship with my indoor plant but I have many plants on my verandah that are visible from inside
1	Male	56	1	20	Fruit Salad Plant, Devil's Ivy, Mother In Law's Tongue, Rubber Plant,	1	2						Study	They look nice	No conscious relationship with my plants that I am aware of
1	Female	51	1	1	Don’t know			3						they are pleasant to look at	Satisfaction with them keeping them alive and looking healthy
1	male	39	1	3	Flaming Katy pachira macrocarpa		2	3						These plants are not only good-looking but also very easy to grow	I feel proud after watering, and sad when a plant dies
1	female	39	1	10	Meatsucculent, green herb, cactus, brandy plant, coppermint grass	1	2	3	4		6	7		The air quality is better	Water them and they feel clean
1	women	28	1	2			2				6			Purify air and increase oxygen content	I don't know
1	meal	29	1	6	Peace Lily Areca Palm English Ivy	1	2					7		It can fill my home with clean air	I feel so happy after watering. I feel very sad when a plant dies
1	Female	46	1	9	Peace lily, fiddle leaf fig, succulents, Zuzu		2		4	5	6	7		Adds to decor and ambiance. Hope it adds to air quality	Happy to see them thrive
1	Male	27	1	5	Not known	1	2	3						Smell	Accomplished
1	male	49	1	10	fiddle leaf fig, kentia palm and others	1	2		4	5		7		hopefully additional oxygenation, aesthetics and a more natural environment	I feel pride in maintaining and nurturing them and seeing them grow.
1	Female	36	1	150	way to many to list	1	2	3	4	5		7		They bring me joy.	I very much enjoy looking after my plants and feel a sense of pride when they sprout new leaves and feel terrible when they get sick and i stress about them while they are in my plant ICU, i feel like a failure when they die.
1	Female	20	1	3			2							Nicer atmosphere inside the house, brightens the place up	I hope they don't die
1	Female	27	1	5	succelents	1	2	3						Appearance something to decorate and watch grow	I have one that I call auxin as he grows and changes detection towards the light and I had to reinforce him as he grew so tall the top stem broke.
1	Male	59	1	2	Unknown		2			5				Look nice and add colour. Are relaxing	Observational only
1	Female	51	1	11	Spathiphyllum, ficus elastica, 2 x mother in laws tongue, peperomia, random succulents and lilies		2						enclosed balcony	Something to look after and care for, a piece of nature inside the house	I feel like I am looking after something that depends on me for wellbeing and feel guilty if I forget to water my plants. I feel a sense of satisfaction when I set aside time to have what I call a plant "spa day", where I wash each leaf, trim dead leaves, fertilize the plant and repot if needed. I am devastated when one dies! I have a rescue plant that some one discarded in the apartment basement…
1	Female	48	1	30	Mixed	1	2	3	4	5	6	7		Looks nice, regular care	They make me happy
1	female	25	1	5	flowers		2					7		Air, mood	The sight of plants brightens the mood
1	male	29	1	3	flowers		2					7		The air is better	Being around plants makes me relaxed
1	Male	31	1	10	The tulip		2	3	4		6	7		Fresh air	The next day will pour water, some plants indoor easy to die, dead will be some lost.
1	Male	30	1	15	Blue flower		2	3			6	7		The air feels better	I would water them every day, and if I forgot one day, it would be like mistreating them. In short, I like the feeling of being alone with them.
1	male	29	1	4	Orchids, lilac roses		2	3						It makes the air cleaner	Feel good
1	Female	36	1	4	Tropical		2			5				Pleasant to look at	Annoyed when one dies. Love it when they grow.
1	Female	58	1	2	Succulents	1						7		Lovely to have something nice to look at	Don’t have a green thumb so happy when they live
1	Female	27	1	13	Ficus, ferns	1	2	3	4		6	7		Calm atmosphere Decor Improved air quality	Hard question - feel fulfilled after watering them. Feel happy to see them flourish and a sense of failure when they look unwell
1	Male	49	1	16	Peace lily, parlour palm, golden cane, water plant	1	2	3	4	5			Entry and patio	Peace, relaxed mind, fresher air, softening of rooms	I hey lots of pleasure from my plants. Thankfully my plants doubt die
1	Male	33	1	9	Unknown	1	2			5		7		Visually pleasant	No relationship with my plants. I feel annoyed if one dies as I have to do work to replace it. I like if they do well because they look nice.
1	f	24	1	21	succulents	1			4					grounding, refreshing	i feel disheartened when a plant dies off, i especially enjoy my plants on sunny days and move and rotate them into the sun
1	female	30	1	6	bracketplant and The cactus		2	3	4					The sight of green plants makes me feel good	I like my plants very much
1	Female	43	1	6	don't know	1	2			5				Greenery inside, look nice, the house feels nice.	Not much of a relationship. Enjoy having them.
1	Female	27	1	7	Rubber, calathea, money plant, etc.	1	2	3			6	7		Feels homely, makes space inviting, adds colour, gives sense of responsibility, part of routine looking after	I feel sad and annoyed at myself when they die :( I feel happy when I water them, I enjoy looking at them/checking on them
1	female	27	1	25	many succulents, bamboo, aloe vera, calathea, spider plants, palms	1	2			5	6	7		feeling more in touch with nature, better air quality, relaxing to water /take care of	I feel happy and relaxed having plants in my home (like pets, only less maintenance) I show them off to fellow plant lovers who visit. I try to find rarer breeds as well as propegating from succulents & cuttings. also attempting to grow herbs indoors for cooking. - sometimes plants die when my cats knock over pots, which is slightly frustrating, but not common. I find joy in planting succulent cu…
1	Female	47	1	30	aloe vera, snake plant, golden pothos, peace lily, monstera adansonii, parlour palm, jewel orchid, Sansevieria or Mother-in-law's Tongue, Zanzibar, Devil's Ivy, and others	1	2		4	5		7		improve mood / destress / calming ambiance	Happy once I have fed my plants - watered / fertilised Upset when a plant dies - allowed a living thing to die / cost Spend considerable time admiring my plants
1	male	27	1	1	Cactus, and some flowers.		2		4					Pleasant mood.	I would be very sad.
1	Female	27	1	20	Monsteria fig tree	1	2	3	4	5	6			Connected to nature	Feel good makes me happy knowing they are happy
1	male	28	1	1	Australian fir		2							Can make the home environment better	They are like my children
1	Female	22	1	5	Unsure	1	2	3		5				Pleasant to look at, brings life to the household	I get sad when one dies or is looking droopy, I feel happy when they look alive and freshly watered
1	Female	26	1	10	Multiple	1		3		5		7	Hallway	Makes the room feel fresher and calmer	It feels good to see new growth and how the plant changes from day to day. It is satisfying when they are thriving but disappointing when they aren’t.
1	female	55	1	3	Fugui bamboo, cliff-orchid, cactus		2							It has feng shui effect	Every time I water them, I hope they will grow
1	male	41	2
1	Female	51	1	10	Monsteria			3			6			They provide a sense of outdoors	Calm
1	female	26	1	2	Money plant and The cactus		2		4					Clean the air in the room	I often water them and take care of them as family members
1	male	22	1	5	Flowers, ornamental plants	1		3			6			It absorbs carbon dioxide, produces oxygen and makes me happy	I get satisfaction watching them grow
1	male	29	1	13	Rubber plan、Chinese evergreen		2		4					It can purify the air and make the indoor air better.	It's a pity.
1	Female	31	1	12	Pothos		2		4		6			Tantalising smells,scents amongst others Aesthetics	I feel satisfied whenever I feed them and then,I get seriously nervous when i Notice any form of withering
1	Female	58	1	4	Peace Lilly, palm, lady fern, fig	1		3						I just like them very on trend indoor plants	Happy
1	female	22	1	7	Succulents and Ivy	1	2		4					Improved my mood	watering them and watching them grow is exciting, i feel proud to keep them alive so long.
1	Woman	24	1	10	Fiddle leaf fig, snake plant, spider plant, rubber ficus, bird of paradise, Chinese money plant			3	4	5	6		Laundry	Aesthetically pleasing, brings the outdoors in, take pride in caring for something	I almost feel like they’re pets. I feel happy when I water/care for them, like I’m doing them a service. I feel bad when one dies and like I have failed.
1	Female	24	1	10	Pilea, rubber fig, mother in law tongue, orchid, monstera	1	2				6			Looking after them was a good source of stress relief and benefits the overall appearance of my house	I feel slightly accomplished when I water them and feel discouraged and upset when I notice one is dying/not doing well.
1	male	28	1		flower		2	3	4		6			Can purify the air, beautiful environment.	Cheerful mood, body and mind.
1	male	55	1	1	The cactus		2							You can breathe oxygen	I was in a good mood after pouring the water
1	MALE	21	1	4		1								Visual appeal	No relationship - they are all gifts rather than something I've gone out to buy
1	Male	32	1	50	Lots	1		3	4	5				Enjoyment / relaxation / design	Happy when there's new growth
1	female	35	1	4	I don't know the name	1	2	3	4					The fragrance of flowers fills the room with life	none
1	female	33	1	4	I don't know name		2	3	4	5				environmental enhancement	none
1	Non binary	31	1	200	Ferns, hoya, Maranta, aroids, edible plants, carnivorous plants, Moss, etc etc	1	2	3	4	5	6	7	Literally everywhere	Nice to look at, satisfying to look after them	I have too many it alarms people. It is satisfying to watch them thrive and grow.
1	Female	20	1	50	Lots of leafy ones?	1	2	3	4	5	6	7		They make the house greener, and brings a feeling of being closer to nature	It makes me happy and fulfilled when I’ve watered them, like I’m helping with a task. I’ve not had a plant die before
1	female	34	1	4	acacia flos	1	2	3						Purify indoor air, reduce the prevalence of viruses	I love them. They look so beautiful after they've been watered
1	Female	48	1	8			2		4	5		7		Visually appealing	Neutral
1	Female	18	1	4			2		4	5				Aesthetically pleasing	A slight sense of responsibility
1	Female	24	1	501	Epiprineum, philodendrons, dracena, monstera, sansevieria, pepperomia, spathillium, succulents, cacti, syngonium, zz, begonia,	1	2	3	4	5	6	7	Laundry	Added life and colour, purpose to take care of them	Satisfied after feeding/watering/cleaning them. Sometimes sad/frustrated if one dies, sometimes not fussed if one dies.
1	Male	47	1	15	Canna		2			5	6	7		Nice to have some greenery around	I make sure they are clean and tidy, and watered - I'm happier when they have no dead or dying foliage and look healthy
1	female	54	1	5			2	3	4			7		It reduces noise and radiation	No relationship
1	Female	58	1	5	Multiple	1	2						Hall	Asethetic	No feelings, can be replaced
1	Female	45	1	5	Mosteria, mother inlaws tongue, devils ivy, bromeliad, spider plant			3	4	5		7		I feel calmer and relaxed.	I feel grateful, when a plant dies I feel sad for neglecting it
1	Female	52	1	50	Peace lillies, palms, monsterea etc	1	2	3	4	5	6	7		Air filters, visually pleasing, significant styling choice	Enjoy the routine of watering, cleaning up dead leaves, rearranging them. It is relaxing, calming and I enjoy the sense of being surrounded by nature
1	female	45	1	3			2							medium - pets and windows to the outside world probably more therapeutic	pretty good - but our outdoor plants provide food for us - again, feel like indoor plants are great but through our large windows we can see our outdoor plants and that's more important to us
1	Female	50	1	8	Succulents	1			4					They look nice	I only really look after one plant. The rest are in my daughter’s room. I like having it in the kitchen because it adds some colour.
1	Female	33	1	30	Heaps!	1	2	3	4	5	6	7		I like looking at them and looking after them. They make the house look nice	I feel good about my plants. A bit disappointed if one dies
1	Female	21	1	1	Mini monstera				4					Makes my room look nicer and more fresh which makes me feel happier. The air quality in my room feels less stale	Well I cried over my plants leaf getting broken off today, so you could say I’m pretty attached to her.
1	Male	21	1	2	Agava	1	2							Makes it feel more homely	No relationship. Hardly watered it as it’s a succulent.
1	Female	21	1	4		1				5				Good decor	No relationship
1	Female	22	1	2	Monstera				4					- lovely greenery - bringing nature inside - makes me feel relaxed & calm - something to look after/stay accountable for	Once I get into a nice routine, it can be really lovely looking after my couple of indoor plants. As mentioned in previous answer it helps me stay accountable, and adds something else into my routine- which I think is really important. It’s really exciting when they grow new leaves too!!
1	Female	21	1	20		1	2	3	4	5		7	Laundry	Helps me feel calm, gives me a sense of achievement	I feel peaceful when I care for my plants. When one dies I feel really sad since they depend on me. I check for new leaves and flowers everyday. I love them.
1	Female	23	1	7	Monstera, fiddle leaf fig, small palm, orchid	1	2		4	5				They allow me to feel like nature is inside with me and they brighten the space	Hate it when one dies but feel amazing when a new league comes through a bad I see them growing
1	Female	26	1	54	All indoor plant species	1	2	3	4	5	6	7		Conversation point Cleans the air Makes me happy	They are my babies lol
1	Female	24	1	9	Monsterior and fiddles			3	4	5	6			A more homely feeling	It’s a love hate relationship, if you kill It you’re devo but if you bring it back to life it’s satisfying and when it grows it’s super rewarding
1	Female	47	1	12	Not known	1	2	3			6			Like the look	Just like the look and excited when they grow and flower
1	female	50	1	20	monstera, hoya, dragon leaf,	1		3			6	7		took up macrame to display them	satisfied to see them glowing green
1	Male	21	1	2		1		3						Look nice	No relationship
1	Male	58	1	8		1	2	3						Stays fresh	Probably feel sad when one dies and depending if it was a gift
